# Supplementary material for: Aroma Investigation of New and Standard Apple Varieties Grown at Two Altitudes Using Gas Chromatography-Mass Spectrometry Combined with Sensory Analysis
Source: Molecules. 2020 Jun 30;25(13):3007. doi: 10.3390/molecules25133007 (PMC7411835; doi:10.3390/molecules25133007)
Supplement: Supplementary file 1 [file molecules-25-03007-s001.zip]

Archive with 6 entries (6 files):
- Supplementary Tables/Table S1_R1.xlsx
- Supplementary Tables/Table S2_R1.xls
- Supplementary Tables/Table S3_R1.xls
- Supplementary Tables/Table S4_R1.xls
- Supplementary Tables/Table S5_R1.xls
- Supplementary Tables/Table S6_R1.xlsx
