# Supplementary material for: Aroma Investigation of New and Standard Apple Varieties Grown at Two Altitudes Using Gas Chromatography-Mass Spectrometry Combined with Sensory Analysis
Source: Molecules. 2020 Jun 30;25(13):3007. doi: 10.3390/molecules25133007 (PMC7411835; doi:10.3390/molecules25133007)
Supplement: Supplementary file 1 [file molecules-25-03007-s001.zip › Supplementary Tables/Table S1_R1.xlsx]

## Sheet: Foglio1
Table S1: VOCs semi quantification in 11 apple varieties grown in two pedoclimatic sites in South Tyrol. Results are expressed as the peak height percentage compared with the total identified peaks height.The identification level for each compound is reported: level A is referred to the NIST 2017 database match, level B is referred to the Linear Retention Index (LRI) match and level C is referred…
VOC name (IUPAC)	CAS NUMBER	RI Calculated	Class	Level of identification	Braeburn		Choupette® - Dalinette		Crimson Crisp® - Co-op 39	Crimson Crisp® - Co-op 39	Fuji	Fuji	Fujion (HL 59)	Fujion (HL 59)	Gala	Gala	Golden	Golden	ISAAQ® - CIV 323	ISAAQ® - CIV 323	Juliett® - Co-op 43	Juliett® - Co-op 43	Natyra® - SQ 159	Natyra® - SQ 159	Opal® - UEB 32642	Opal® - UEB 32642
					225 m	650 m	225 m	650 m	225 m	650 m	225 m	650 m	225 m	650 m	225 m	650 m	225 m	650 m	225 m	650 m	225 m	650 m	225 m	650 m	225 m	650 m
4-methylpentyl 2-methylbutanoate	35852-40-5	1414	Ester	a	0.623382	0.530604	6.18749	3.40687	1.64138	2.49092	4.18552	5.00405	2.34029	5.84711	0.425841	0.116095	3.50089	0.752394	0.428628	0.595316	2.02061	2.17139	4.73404	4.81831	1.93387	2.7493
butyl acetate	123-86-4	1077	Esters	a,b,c	7.49414	7.15439	3.57546	5.71552	19.3799	14.1493	4.60458	5.63154	4.59502	3.68362	14.9215	14.7289	6.71383	12.7384	19.9756	11.8259	6.87335	8.36033	3.92028	9.14993	5.24166	6.89775
2-methylbutyl acetate	624-41-9	1119	Esters	a,b,c	9.98738	10.4406	4.07458	7.71773	2.77008	5.12893	11.6237	7.46679	11.548	9.14468	4.42435	2.19323	3.45068	2.56323	4.94299	4.23074	6.97839	6.01846	33.6667	23.5086	4.06295	4.57045
pentyl acetate	628-63-7	1168	Esters	a,b,c	1.82398	1.60699	0.523341	0.973058	1.22077	0.619715	0.919676	0.394185	1.248	0.951899	1.02866	0.75176	0.858954	0.677685	1.43843	0.983513	0.483196	0.514589	1.49891	1.35698	0.777418	0.457968
butyl butanoate	109-21-7	1213	Esters	a,b,c	0.428547	1.05827	2.65881	1.58762	1.69948	0.887583	1.77512	1.41495	0.588583	0.808697	0.217628	0.0672293	2.12192	2.15936	0.549259	0.404401	4.90268	2.94763	0.292418	0.684378	1.63318	1.15524
butyl 2-methylbutanoate	15706-73-7	1225	Esters	a,b	0.144885	0.16426	0.568025	0.548155	0.296814	0.49898	0.973958	0.532347	0.240339	0.403041	0.131923	0.0203266	0.218609	0.133505	0.141738	0.101499	0.825091	0.486629	0.545324	0.620106	0.110046	0.217825
hexyl acetate	142-92-7	1267	Esters	a,b,c	53.5189	55.7398	33.0924	45.7292	48.1196	54.0159	35.4439	29.167	53.7777	53.8313	60.2899	66.117	39.3238	50.3091	59.6479	64.5546	24.9779	40.0973	28.8607	40.373	48.0881	52.1059
hex-5-enyl acetate	5048-26-0	1319	Esters	a,b	2.58638	1.61854	0.123637	0.147408	0.151466	0.170127	0.211645	0.100699	0.558437	0.371023	0.58796	0.359928	0.168512	0.168102	1.45111	0.636893	0.115433	0.149495	0.379223	0.350273	0.509577	0.299556
[(Z)-hex-2-enyl] acetate	56922-75-9	1327	Esters	a,b	3.20561	3.68915	0.280374	0.44111	0.77238	3.04263	0.836455	0.584658	2.89766	1.57427	0.73229	1.78963	0.283336	0.613392	2.91046	5.60592	1.32082	1.71727	2.24313	0.45158	0.286092	1.41186
hexyl propanoate	2445-76-3	1330	Esters	a,b,c	n.d.	n.d.	0.620222	0.339012	0.392785	0.375778	0.422918	0.544005	0.387199	0.488227	0.0796598	n.d.	0.459636	0.153141	n.d.	n.d.	0.12531	0.219966	n.d.	0.25676	0.549113	0.63407
heptyl acetate	112-06-1	1364	Esters	a,b	0.0414387	0.0724212	0.0432657	0.0564344	0.131919	0.252209	0.0354799	0.0945446	0.0970509	0.182503	0.114187	0.226011	0.025281	0.0433366	0.129668	0.133926	n.d.	0.0317263	0.0157987	0.0347197	0.0478798	0.110708
butyl hexanoate	626-82-4	1402	Esters	a,b,c	0.299321	0.432448	0.931673	0.540098	1.1184	1.56348	1.51476	2.48116	0.362242	0.397701	0.176513	0.0343422	0.398495	0.82458	0.351923	0.115722	3.43903	3.10655	0.270712	0.767068	0.550624	1.0388
hexyl butanoate	2639-63-6	1407	Esters	a,b,c	1.91628	4.88057	26.2759	13.8972	7.23945	3.97557	8.07635	14.8276	3.78895	5.89499	1.05448	0.408465	21.0692	9.20803	1.23818	1.59628	16.0399	13.967	1.93796	3.36989	16.8656	8.55992
octyl acetate	112-14-1	1465	Esters	a,b	n.d.	0.122209	0.121993	0.0967514	0.296736	0.660874	0.0505337	0.223593	0.0781466	0.178739	0.130723	0.456033	n.d.	0.0628672	0.0674901	0.0904109	0.158576	0.22571	n.d.	0.0453008	0.087122	0.333215
hexyl hexanoate	6378-65-0	1599	Esters	a,b,c	0.516832	0.612667	5.74268	2.25552	1.64995	1.91596	2.62562	6.05646	1.05604	1.31639	0.25131	0.0702813	1.03759	1.77413	0.224885	0.22919	4.41406	4.53042	0.5387	1.2665	3.19495	3.49652
3-methylsulfanylpropyl acetate	16630-55-0	1617	Esters	a,b	n.d.	0.0468665	n.d.	n.d.	0.0671721	0.0928294	n.d.	0.0384541	n.d.	0.0345943	n.d.	0.10087	0.0929665	0.21308	0.12397	0.126191	n.d.	n.d.	n.d.	n.d.	n.d.	0.0579242
butyl 3-hydroxybutanoate	53605-94-0	1905	Esters	a	0.0414922	0.0514748	0.115584	0.123705	0.0729386	0.091004	0.0331114	0.043594	0.0423224	0.0306405	0.0341227	0.0428857	0.133839	0.105405	0.0533942	0.0845627	0.0400948	0.0996163	0.041464	0.0371908	0.0978225	0.12431
ethyl 3-hydroxypent-4-enoate	38996-01-9	2046	Esters	a	n.d.	n.d.	0.0897182	0.160724	0.0778554	0.10466	n.d.	n.d.	n.d.	n.d.	0.0235906	0.0410154	0.031672	0.0412259	0.0121975	0.0252918	0.0420324	0.143655	0.0631162	0.051353	0.112257	0.280101
pentyl hexanoate	540-07-8	1500	Esters	a,b	0.0295454	0.035419	0.135087	0.0627265	0.0400772	0.0265464	0.153626	0.166136	0.0404211	0.0411271	n.d.	n.d.	0.0266729	0.0224521	0.00824465	n.d.	0.152113	0.109773	0.0412899	0.059573	0.0568391	0.0319239
[(E)-hex-2-enyl] hexanoate	53398-86-0	1662	Esters	a,b	0.0215725	0.0375377	0.018953	0.0147522	n.d.	0.0196262	0.0511514	0.0625105	0.0331962	0.0211097	n.d.	n.d.	n.d.	0.00672766	n.d.	n.d.	0.124536	0.103682	0.015356	0.00747919	0.00585156	0.0195531
1-propoxydodecane	68409-59-6	2021	Ether	a	n.d.	n.d.	0.0475064	0.0763409	0.0513019	0.0594439	n.d.	n.d.	n.d.	n.d.	0.0119253	0.0227237	0.0168736	0.0234533	n.d.	0.0147401	0.0292001	0.0713033	0.042962	0.0690769	0.0614537	0.137059
nonanoic acid	112-05-0	2163	Acids	a,b,c	0.254864	0.281849	0.181956	0.202364	0.164361	0.21186	0.559871	0.226386	0.255148	0.281202	0.252981	0.11421	0.26737	0.111464	0.219425	0.313008	0.711715	0.227088	0.23287	0.182625	0.223428	0.206404
hexan-1-ol	111-27-3	1344	Alchools	a,b,c	8.88507	3.91568	5.84423	7.40344	6.79464	3.60788	12.9883	10.2528	5.89551	2.93671	7.47655	6.55699	8.89919	6.20556	1.81457	2.12164	15.375	7.57167	8.33961	7.64294	9.77505	6.26693
2-methylhept-6-en-1-ol	67133-86-2	1454	Alchools	a,b	0.69775	0.680212	0.218592	0.3132	0.467013	0.183557	0.192159	0.199515	0.277882	0.294496	0.226417	0.373668	0.683016	0.491426	0.257729	0.453294	0.23489	0.188868	0.508573	0.195471	0.247796	0.303172
octan-1-ol	111-87-5	1547	Alchools	a,b,c	0.12548	0.17535	0.200277	0.178367	0.336017	0.428088	0.249244	0.510815	0.176786	0.196148	0.153553	0.507412	0.132428	0.234417	0.0536537	0.0691398	0.382022	0.487843	0.124356	0.143586	0.298091	0.616765
(Z)-oct-5-en-1-ol	64275-73-6	1606	Alchools	a,b	0.0329361	0.032851	0.0252759	0.025142	0.0382999	0.0358273	0.0286568	0.0357127	0.0232407	0.0274204	0.0244053	0.0389052	0.0162838	0.0183243	0.0142431	0.0233419	0.027924	0.0338702	0.0375051	0.0226263	0.0518474	0.0926278
(E)-dec-3-en-1-ol	10339-60-3	1755	Alchools	a,b	n.d.	n.d.	0.0875381	0.0702346	0.0141344	0.0225181	n.d.	0.0186457	n.d.	n.d.	n.d.	n.d.	0.0102637	n.d.	n.d.	n.d.	n.d.	0.0204181	0.010481	n.d.	0.0285185	0.100934
(E)-dec-5-en-1-ol	56578-18-8	1791	Alchools	a,b	n.d.	0.0131433	0.0211458	0.0135104	0.0332483	0.0619837	0.0159991	0.0656903	0.0131796	0.0272905	0.0115931	0.0280153	0.0119642	0.025689	n.d.	n.d.	0.0255927	0.066692	0.0123708	0.0227505	0.0409937	0.105027
(E)-dodec-6-en-1-ol	52957-14-9	2001	Alchools	a,b	n.d.	n.d.	0.0258121	0.015281	0.0124727	0.017556	n.d.	0.00812111	n.d.	n.d.	n.d.	n.d.	0.0046066	0.00912595	n.d.	n.d.	n.d.	0.016371	n.d.	n.d.	0.0151295	0.0377682
2-methylbutan-1-ol	137-32-6	1202	Alchools	a,b	0.345211	0.121579	0.263148	0.504491	0.137625	0.198379	1.30917	0.742018	0.375905	0.135798	0.265454	0.106812	0.152853	0.0644967	0.102396	0.0792933	1.02431	0.229379	2.63382	0.838747	0.170574	0.115688
(E)-hex-2-enal	6728-26-3	1208	Aldehydes	a,b,c	3.10213	3.20983	1.90798	2.60068	0.716465	1.18176	3.58879	3.56058	3.71229	3.61364	1.62543	0.990371	2.46345	2.6605	1.11229	2.22759	4.31869	2.06279	3.30686	1.59332	1.93406	1.80833
(E)-non-2-enal	18829-56-6	1519	Aldehydes	a,b	0.0385658	0.0690672	0.0426395	0.0354543	0.0540167	0.0407152	0.0673452	0.0640584	0.0422563	0.0664851	0.0244888	0.104026	0.0748222	0.130959	0.0456634	0.107467	0.0490549	0.105122	0.0529221	0.0751137	0.0525863	0.0661587
hexanal	66-25-1	1083	Aldehydes	a,b	1.09837	0.70935	1.53299	1.59932	0.561725	1.04889	2.13372	2.79495	1.75975	1.39102	1.35796	0.933538	1.68434	3.10188	0.605237	0.976408	3.31183	1.50329	1.18726	0.612162	0.546809	0.511757
2,2,4,4,7,7-hexamethyl-1,3,3a,5,6,7a-hexahydroindene	54832-83-6	1724	Others	a	0.260808	0.171469	0.0628545	0.126644	0.183819	0.144551	0.343576	0.156547	0.310819	0.191843	0.254101	0.226708	0.221321	0.275443	0.244742	0.230257	0.205529	0.138219	0.232963	0.176285	0.124293	0.131963
(2-methylcyclohexen-1-yl)methanol	29474-11-1	1734	Others	a	0.0482216	0.0241578	0.0230432	0.0141995	0.0539374	0.0437168	0.0360426	0.0299273	0.0435594	0.0214036	0.0252523	0.0406494	0.0313144	0.029645	0.0338472	0.0254487	0.0454339	0.0573043	0.0165756	0.0124753	0.137196	0.120532
1-methoxy-4-[(E)-prop-1-enyl]benzene	4180-23-8	1819	Phenylpropene	a,b	0.0527793	0.0560395	0.104691	0.0811826	0.0130507	0.0176853	0.0275953	0.0240919	0.026127	0.0311774	0.0887493	0.0492589	0.0493142	0.0549882	0.0538453	0.0542328	0.0460937	0.0622432	0.0265072	0.0184062	0.0519595	0.0688534
1-methoxy-4-prop-2-enylbenzene	140-67-0	1658	Phenylpropene	a,b	1.22344	1.24131	2.8617	1.98363	0.292911	0.447107	0.622392	0.61291	0.591589	0.693183	2.0075	1.26365	1.25407	1.38614	1.22219	1.21718	0.956992	1.60222	0.431402	0.368166	1.26638	2.23307
(3E,6E)-3,7,11-trimethyldodeca-1,3,6,10-tetraene	502-61-4	1744	Terpenes	a,b	1.15465	1.00391	1.36943	0.942925	2.93579	2.16582	4.29906	5.86301	2.81637	4.89055	1.56902	1.11904	4.11067	2.6063	0.524088	0.746537	0.222534	0.55412	3.73778	0.817202	0.7629	2.5241
n.d.= not detected
