# Supplementary material for: Aroma Investigation of New and Standard Apple Varieties Grown at Two Altitudes Using Gas Chromatography-Mass Spectrometry Combined with Sensory Analysis
Source: Molecules. 2020 Jun 30;25(13):3007. doi: 10.3390/molecules25133007 (PMC7411835; doi:10.3390/molecules25133007)
Supplement: Supplementary file 1 [file molecules-25-03007-s001.zip › Supplementary Tables/Table S2_R1.xls]

## Sheet: VOCs Wilcox Test
Table S2: Wilcoxon signed rank test results on VOCs
	Volatile	p-value
1	heptyl acetate	0.001
2	octyl acetate	0.0029
3	octan-1-ol	0.0068
4	(E)-dec-5-en-1-ol	0.008
5	hexan-1-ol	0.0098
6	(E)-non-2-enal	0.0137
7	3-methylsulfanylpropyl acetate	0.0143
8	1-propoxydodecane	0.0143
9	hexyl acetate	0.0186
10	ethyl 3-hydroxypent-4-enoate	0.03
11	pentyl acetate	0.0322
12	hex-5-enyl acetate	0.042
13	2-methylbutan-1-ol	0.0537
14	2,2,4,4,7,7-hexamethyl-1,3,3a,5,6,7a-hexahydroindene	0.083
15	hexyl hexanoate	0.123
16	(2-methylcyclohexen-1-yl)methanol	0.123
17	butyl 3-hydroxybutanoate	0.1475
18	(Z)-oct-5-en-1-ol	0.1748
19	butyl hexanoate	0.2061
20	(E)-dodec-6-en-1-ol	0.2084
21	2-methylbutyl acetate	0.2402
22	butyl butanoate	0.2402
23	[(Z)-hex-2-enyl] acetate	0.2402
24	pentyl hexanoate	0.2622
25	nonanoic acid	0.3203
26	hexyl butanoate	0.4131
27	(E)-dec-3-en-1-ol	0.4469
28	butyl acetate	0.5771
29	4-methylpentyl 2-methylbutanoate	0.5771
30	1-methoxy-4-prop-2-enylbenzene	0.5771
31	[(E)-hex-2-enyl] hexanoate	0.6356
32	butyl 2-methylbutanoate	0.7002
33	hexyl propanoate	0.8127
34	2-methylhept-6-en-1-ol	0.8311
35	(E)-hex-2-enal	0.8984
36	1-methoxy-4-[(E)-prop-1-enyl]benzene	0.8984
37	(3E,6E)-3,7,11-trimethyldodeca-1,3,6,10-tetraene	0.9658
38	hexanal	0.9658
