# Supplementary material for: Aroma Investigation of New and Standard Apple Varieties Grown at Two Altitudes Using Gas Chromatography-Mass Spectrometry Combined with Sensory Analysis
Source: Molecules. 2020 Jun 30;25(13):3007. doi: 10.3390/molecules25133007 (PMC7411835; doi:10.3390/molecules25133007)
Supplement: Supplementary file 1 [file molecules-25-03007-s001.zip › Supplementary Tables/Table S3_R1.xls]

## Sheet: PCA.loadings
Table S3: PCA loading results
	PC1	PC	PC3
Overall Odour	0.177847	0.109368	-0.195394
O-Lemon	-0.0357344	0.0213196	-0.161972
O-Pineapple	0.112481	0.0494891	-0.202575
O-Kiwi	-0.117574	-0.0660082	0.0770943
O-Pear	0.0802005	0.124505	-0.160308
O-Apple	0.134171	0.0174877	-0.0506062
O-Banana	0.077444	0.134034	-0.210373
O-Green grass	-0.118428	-0.0910343	0.138713
O-Vanilla	0.0177716	-0.0190516	-0.0764025
O-Honey	0.18607	0.0965224	-0.108909
F-Pear	0.127501	0.0930204	-0.129528
F-Banana	0.0350176	-0.0950606	-0.0383124
F-Lemon	-0.181742	0.0403032	-0.0106729
F-Kiwi	-0.087597	-0.0623299	-0.241106
F-Pineapple	-0.00798405	-0.0744549	-0.263591
F-Apple	0.00368072	0.00122156	-0.296739
F-Green grass	-0.172052	-0.0224126	0.147464
F-Vanilla	0.155586	-0.115147	-0.0129513
F-Honey	0.157435	-0.167128	-0.0492456
butyl acetate	-0.0791153	0.178915	-0.0808116
2-methylbutyl acetate	-0.0311207	-0.141719	-0.265543
pentyl acetate	-0.210813	-0.0299554	-0.0922381
(E)-hex-2-enal	-0.00593664	-0.277658	0.0882912
butyl butanoate	0.164262	-0.116827	0.166541
butyl 2-methylbutanoate	0.135804	-0.213219	-0.0976207
hexyl acetate	-0.167413	0.206976	0.0484371
hex-5-enyl acetate	-0.191071	0.0136042	0.0941504
[(Z)-hex-2-enyl] acetate	-0.170962	0.0260913	-0.0290943
hexyl propanoate	0.183418	0.0131406	0.0453611
hexan-1-ol	0.122124	-0.198055	0.0337392
heptyl acetate	-0.0556428	0.174728	-0.0995554
butyl hexanoate	0.183087	-0.121049	0.0252193
hexyl butanoate	0.180827	-0.052553	0.193396
4-methylpentyl 2-methylbutanoate	0.132709	-0.125093	-0.104091
2-methylhept-6-en-1-ol	-0.156429	0.0166905	0.0812482
octyl acetate	0.0839703	0.161471	-0.0882493
(E)-non-2-enal	-0.0101537	0.0370159	0.0388482
octan-1-ol	0.184496	0.0781438	0.00625169
hexyl hexanoate	0.227322	-0.0716183	0.114293
(Z)-oct-5-en-1-ol	0.117815	0.138644	-0.00839559
3-methylsulfanylpropyl acetate	-0.0729562	0.140463	0.0230318
2,2,4,4,7,7-hexamethyl-1,3,3a,5,6,7a-hexahydroindene	-0.151607	-0.14176	-0.0477276
(2-methylcyclohexen-1-yl)methanol	0.105922	0.129372	0.0816014
(3E,6E)-3,7,11-trimethyldodeca-1,3,6,10-tetraene	0.0397967	-0.112686	-0.0996685
(E)-dec-3-en-1-ol	0.162888	0.131686	0.0989887
(E)-dec-5-en-1-ol	0.199331	0.114898	-0.0288966
1-methoxy-4-[(E)-prop-1-enyl]benzene	0.0226182	0.0965855	0.273891
butyl 3-hydroxybutanoate	0.109651	0.164526	0.142428
(E)-dodec-6-en-1-ol	0.185065	0.174165	0.0830428
1-propoxydodecane	0.169858	0.17261	-0.0597007
ethyl 3-hydroxypent-4-enoate	0.168448	0.18471	0.00854792
nonanoic acid	0.02591	-0.228862	0.0577342
hexanal	0.0766482	-0.216741	0.113741
2-methylbutan-1-ol	0.033197	-0.196458	-0.225744
pentyl hexanoate	0.171204	-0.2106	0.0635848
1-methoxy-4-prop-2-enylbenzene	0.0570894	0.125218	0.271771
[(E)-hex-2-enyl] hexanoate	0.12315	-0.190001	0.0778643
