# Supplementary material for: Aroma Investigation of New and Standard Apple Varieties Grown at Two Altitudes Using Gas Chromatography-Mass Spectrometry Combined with Sensory Analysis
Source: Molecules. 2020 Jun 30;25(13):3007. doi: 10.3390/molecules25133007 (PMC7411835; doi:10.3390/molecules25133007)
Supplement: Supplementary file 1 [file molecules-25-03007-s001.zip › Supplementary Tables/Table S4_R1.xls]

## Sheet: Dim1
Table S4: PCA results: variable correlations with Dim1 and Dim2
	correlation	p.value
hexyl hexanoate	0.854814	4.0677e-07
(E)-dec-5-en-1-ol	0.749556	5.93275e-05
O-Honey	0.699691	0.000289562
(E)-dodec-6-en-1-ol	0.695912	0.000322388
octan-1-ol	0.693773	0.000342345
hexyl propanoate	0.689719	0.000383109
butyl hexanoate	0.688475	0.000396427
hexyl butanoate	0.679975	0.000498527
Overall Odour	0.668772	0.000666966
pentyl hexanoate	0.64379	0.00122497
1-propoxydodecane	0.638728	0.00137672
ethyl 3-hydroxypent-4-enoate	0.633426	0.00155248
butyl butanoate	0.617686	0.00219041
(E)-dec-3-en-1-ol	0.612518	0.00244296
F-Honey	0.592015	0.00370053
F-Vanilla	0.585059	0.00423448
butyl 2-methylbutanoate	0.510675	0.0151575
O-Apple	0.504532	0.0166395
4-methylpentyl 2-methylbutanoate	0.499033	0.0180639
F-Pear	0.479451	0.0239545
[(E)-hex-2-enyl] hexanoate	0.46309	0.0299742
hexan-1-ol	0.45923	0.0315557
(Z)-oct-5-en-1-ol	0.443029	0.0389262
O-Pineapple	0.422971	0.0498459
O-Kiwi	-0.44212	0.0393766
O-Green grass	-0.445333	0.0378027
2,2,4,4,7,7-hexamethyl-1,3,3a,5,6,7a-hexahydroindene	-0.570097	0.00560352
2-methylhept-6-en-1-ol	-0.588231	0.00398352
hexyl acetate	-0.629534	0.00169329
[(Z)-hex-2-enyl] acetate	-0.642879	0.00125117
F-Green grass	-0.646977	0.00113692
F-Lemon	-0.683418	0.000454733
hex-5-enyl acetate	-0.718496	0.000165551
pentyl acetate	-0.792733	1.08718e-05

## Sheet: Dim2
Table S4: PCA results: variable correlations with Dim1 and Dim2
	correlation	p.value
(E)-hex-2-enal	0.849526	5.68477e-07
nonanoic acid	0.700229	0.000285135
hexanal	0.663144	0.00076853
butyl 2-methylbutanoate	0.652366	0.0010003
pentyl hexanoate	0.644355	0.00120895
hexan-1-ol	0.605972	0.00279771
2-methylbutan-1-ol	0.601084	0.00309007
[(E)-hex-2-enyl] hexanoate	0.58133	0.00454627
F-Honey	0.511347	0.0150019
2,2,4,4,7,7-hexamethyl-1,3,3a,5,6,7a-hexahydroindene	0.43373	0.0437278
2-methylbutyl acetate	0.433606	0.0437952
(Z)-oct-5-en-1-ol	-0.424195	0.0491181
3-methylsulfanylpropyl acetate	-0.429762	0.0459119
octyl acetate	-0.494038	0.0194414
butyl 3-hydroxybutanoate	-0.503384	0.0169291
1-propoxydodecane	-0.52812	0.0115227
(E)-dodec-6-en-1-ol	-0.532877	0.0106662
heptyl acetate	-0.534601	0.0103691
butyl acetate	-0.547409	0.00836716
ethyl 3-hydroxypent-4-enoate	-0.565139	0.00613124
hexyl acetate	-0.633264	0.00155813
