# Supplementary material for: Aroma Investigation of New and Standard Apple Varieties Grown at Two Altitudes Using Gas Chromatography-Mass Spectrometry Combined with Sensory Analysis
Source: Molecules. 2020 Jun 30;25(13):3007. doi: 10.3390/molecules25133007 (PMC7411835; doi:10.3390/molecules25133007)
Supplement: Supplementary file 1 [file molecules-25-03007-s001.zip › Supplementary Tables/Table S5_R1.xls]

## Sheet: VOCs Vs SensoriaCorrelations
Table S5: Spearman correlation results
	Volatile	Sensorial	cor. coef	p.value
368	(E)-dec-3-en-1-ol	O-Honey	0.7338	0.000102
31	1-propoxydodecane	Overall Odour	0.719	0.000163
443	(3E,6E)-3,7,11-trimethyldodeca-1,3,6,10-tetraene	F-Banana	0.7047	0.00025
32	ethyl 3-hydroxypent-4-enoate	Overall Odour	0.7026	0.000266
374	ethyl 3-hydroxypent-4-enoate	O-Honey	0.6969	0.000313
720	pentyl hexanoate	F-Honey	0.6473	0.001129
373	1-propoxydodecane	O-Honey	0.6455	0.001176
156	(E)-hex-2-enal	O-Pear	-0.6431	0.001603
413	nonanoic acid	F-Pear	-0.6398	0.001722
222	ethyl 3-hydroxypent-4-enoate	O-Apple	0.6205	0.002062
372	(E)-dodec-6-en-1-ol	O-Honey	0.6203	0.00207
569	1-methoxy-4-prop-2-enylbenzene	F-Pineapple	-0.6183	0.002666
350	hex-5-enyl acetate	O-Honey	-0.6126	0.002976
365	2,2,4,4,7,7-hexamethyl-1,3,3a,5,6,7a-hexahydroindene	O-Honey	-0.6036	0.003535
27	(E)-dec-5-en-1-ol	Overall Odour	0.5998	0.003173
691	hexyl acetate	F-Honey	-0.5878	0.004724
221	1-propoxydodecane	O-Apple	0.5813	0.004553
26	(E)-dec-3-en-1-ol	Overall Odour	0.5741	0.005207
704	hexyl hexanoate	F-Honey	0.5731	0.006111
107	1-propoxydodecane	O-Pineapple	0.5718	0.005429
627	octan-1-ol	F-Green grass	-0.5692	0.005691
407	(E)-dec-5-en-1-ol	F-Pear	0.5681	0.005809
475	octan-1-ol	F-Lemon	-0.5618	0.007396
662	2-methylhept-6-en-1-ol	F-Vanilla	-0.5618	0.007396
412	ethyl 3-hydroxypent-4-enoate	F-Pear	0.5612	0.00658
632	(2-methylcyclohexen-1-yl)methanol	F-Green grass	-0.5557	0.007252
607	1-methoxy-4-prop-2-enylbenzene	F-Apple	-0.5505	0.008898
635	(E)-dec-5-en-1-ol	F-Green grass	-0.5484	0.008228
656	hexyl propanoate	F-Vanilla	0.5424	0.009113
190	[(E)-hex-2-enyl] hexanoate	O-Pear	-0.5412	0.009289
666	hexyl hexanoate	F-Vanilla	0.5392	0.010645
649	pentyl acetate	F-Vanilla	-0.537	0.011026
30	(E)-dodec-6-en-1-ol	Overall Odour	0.5297	0.011234
411	1-propoxydodecane	F-Pear	0.5296	0.011248
33	nonanoic acid	Overall Odour	-0.5291	0.012451
23	2,2,4,4,7,7-hexamethyl-1,3,3a,5,6,7a-hexahydroindene	Overall Odour	-0.528	0.012666
232	(E)-hex-2-enal	O-Banana	-0.528	0.012666
410	(E)-dodec-6-en-1-ol	F-Pear	0.5272	0.01169
464	hex-5-enyl acetate	F-Lemon	0.5234	0.013558
84	hex-5-enyl acetate	O-Pineapple	-0.5232	0.012474
108	ethyl 3-hydroxypent-4-enoate	O-Pineapple	0.5218	0.012737
719	2-methylbutan-1-ol	F-Honey	0.52	0.014261
161	[(Z)-hex-2-enyl] acetate	O-Pear	-0.5178	0.014746
459	pentyl acetate	F-Lemon	0.5167	0.014993
700	2-methylhept-6-en-1-ol	F-Honey	-0.5144	0.015499
598	1-methoxy-4-[(E)-prop-1-enyl]benzene	F-Apple	-0.5088	0.016823
102	(E)-dec-3-en-1-ol	O-Pineapple	0.5065	0.016142
375	nonanoic acid	O-Honey	-0.5042	0.017948
659	butyl hexanoate	F-Vanilla	0.5008	0.018832
490	hexanal	F-Lemon	-0.4997	0.019134
4	(E)-hex-2-enal	Overall Odour	-0.4963	0.020065
718	hexanal	F-Honey	0.4952	0.020383
399	octan-1-ol	F-Pear	0.4873	0.022728
82	butyl 2-methylbutanoate	O-Pineapple	0.4842	0.022408
137	2,2,4,4,7,7-hexamethyl-1,3,3a,5,6,7a-hexahydroindene	O-Kiwi	0.4826	0.022908
690	butyl 2-methylbutanoate	F-Honey	0.4816	0.024534
722	[(E)-hex-2-enyl] hexanoate	F-Honey	0.4796	0.023893
699	4-methylpentyl 2-methylbutanoate	F-Honey	0.4794	0.025288
531	1-methoxy-4-prop-2-enylbenzene	F-Kiwi	-0.4768	0.024855
99	2,2,4,4,7,7-hexamethyl-1,3,3a,5,6,7a-hexahydroindene	O-Pineapple	-0.4757	0.025239
103	(E)-dec-5-en-1-ol	O-Pineapple	0.4734	0.026051
467	hexan-1-ol	F-Lemon	-0.4726	0.027663
496	2-methylbutyl acetate	F-Kiwi	0.4712	0.026873
469	butyl hexanoate	F-Lemon	-0.4704	0.028494
665	octan-1-ol	F-Vanilla	0.4704	0.028494
560	1-methoxy-4-[(E)-prop-1-enyl]benzene	F-Pineapple	-0.4681	0.029345
89	butyl hexanoate	O-Pineapple	0.4672	0.028348
349	hexyl acetate	O-Honey	-0.467	0.029778
654	hex-5-enyl acetate	F-Vanilla	-0.4658	0.030216
685	butyl acetate	F-Honey	-0.4636	0.031107
371	butyl 3-hydroxybutanoate	O-Honey	0.4602	0.032485
262	hexanal	O-Banana	-0.4591	0.032954
692	hex-5-enyl acetate	F-Honey	-0.4568	0.03391
476	hexyl hexanoate	F-Lemon	-0.4545	0.034888
384	(E)-hex-2-enal	F-Pear	-0.4512	0.036397
406	(E)-dec-3-en-1-ol	F-Pear	0.4508	0.035257
362	hexyl hexanoate	O-Honey	0.45	0.036911
91	4-methylpentyl 2-methylbutanoate	O-Pineapple	0.448	0.036524
534	2-methylbutyl acetate	F-Pineapple	0.4455	0.039027
697	butyl hexanoate	F-Honey	0.4444	0.039571
106	(E)-dodec-6-en-1-ol	O-Pineapple	0.4427	0.039096
244	2-methylhept-6-en-1-ol	O-Banana	-0.441	0.041239
681	2-methylbutan-1-ol	F-Vanilla	0.4387	0.042381
611	pentyl acetate	F-Green grass	0.4381	0.041417
13	butyl hexanoate	Overall Odour	0.4376	0.042962
706	3-methylsulfanylpropyl acetate	F-Honey	-0.4362	0.04239
186	hexanal	O-Pear	-0.432	0.045959
345	pentyl acetate	O-Honey	-0.432	0.045959
472	2-methylhept-6-en-1-ol	F-Lemon	0.432	0.045959
538	butyl 2-methylbutanoate	F-Pineapple	0.432	0.045959
483	(E)-dec-5-en-1-ol	F-Lemon	-0.4302	0.045674
629	(Z)-oct-5-en-1-ol	F-Green grass	-0.4302	0.045674
145	1-propoxydodecane	O-Kiwi	-0.4301	0.045701
16	2-methylhept-6-en-1-ol	Overall Odour	-0.4274	0.048475
83	hexyl acetate	O-Pineapple	-0.4249	0.048727
461	butyl butanoate	F-Lemon	-0.4241	0.050431
508	hexyl butanoate	F-Kiwi	-0.4236	0.049445
20	hexyl hexanoate	Overall Odour	0.4229	0.051097
183	1-propoxydodecane	O-Pear	0.4229	0.049895
184	ethyl 3-hydroxypent-4-enoate	O-Pear	0.422	0.050408
446	1-methoxy-4-[(E)-prop-1-enyl]benzene	F-Banana	-0.4216	0.050678
688	(E)-hex-2-enal	F-Honey	0.4207	0.05245
357	4-methylpentyl 2-methylbutanoate	O-Honey	0.4195	0.053136
185	nonanoic acid	O-Pear	-0.4184	0.05383
711	(E)-dec-5-en-1-ol	F-Honey	0.4178	0.053043
695	hexan-1-ol	F-Honey	0.4173	0.054531
621	butyl hexanoate	F-Green grass	-0.4166	0.053756
497	pentyl acetate	F-Kiwi	0.4163	0.053965
401	(Z)-oct-5-en-1-ol	F-Pear	0.4161	0.055239
687	pentyl acetate	F-Honey	-0.4161	0.055239
541	[(Z)-hex-2-enyl] acetate	F-Pineapple	0.4139	0.056676
625	octyl acetate	F-Green grass	-0.4114	0.057122
3	pentyl acetate	Overall Odour	-0.4105	0.058886
146	ethyl 3-hydroxypent-4-enoate	O-Kiwi	-0.4093	0.058575
19	octan-1-ol	Overall Odour	0.4082	0.060397
118	(E)-hex-2-enal	O-Kiwi	0.4075	0.059806
499	butyl butanoate	F-Kiwi	-0.4072	0.059957
657	hexan-1-ol	F-Vanilla	0.406	0.061938
259	1-propoxydodecane	O-Banana	0.4057	0.061043
348	butyl 2-methylbutanoate	O-Honey	0.4049	0.062719
682	pentyl hexanoate	F-Vanilla	0.4042	0.062092
9	[(Z)-hex-2-enyl] acetate	Overall Odour	-0.4037	0.063509
203	butyl hexanoate	O-Apple	0.4015	0.06511
109	nonanoic acid	O-Pineapple	-0.4011	0.064282
8	hex-5-enyl acetate	Overall Odour	-0.4003	0.065923
351	[(Z)-hex-2-enyl] acetate	O-Honey	-0.3992	0.066743
388	hex-5-enyl acetate	F-Pear	-0.3992	0.066743
428	hexyl propanoate	F-Banana	0.399	0.065852
640	ethyl 3-hydroxypent-4-enoate	F-Green grass	-0.3962	0.067905
21	(Z)-oct-5-en-1-ol	Overall Odour	0.3947	0.070104
696	heptyl acetate	F-Honey	-0.3936	0.070964
673	(E)-dec-5-en-1-ol	F-Vanilla	0.3917	0.071379
513	octan-1-ol	F-Kiwi	-0.3914	0.07165
104	1-methoxy-4-[(E)-prop-1-enyl]benzene	O-Pineapple	-0.391	0.072
653	hexyl acetate	F-Vanilla	-0.389	0.074486
465	[(Z)-hex-2-enyl] acetate	F-Lemon	0.3879	0.075387
703	octan-1-ol	F-Honey	0.3879	0.075387
41	pentyl acetate	O-Lemon	0.3868	0.076297
260	ethyl 3-hydroxypent-4-enoate	O-Banana	0.3867	0.075455
680	hexanal	F-Vanilla	0.38	0.081931
616	hex-5-enyl acetate	F-Green grass	0.3782	0.082669
195	butyl butanoate	O-Apple	0.3755	0.08586
393	butyl hexanoate	F-Pear	0.3755	0.08586
213	2,2,4,4,7,7-hexamethyl-1,3,3a,5,6,7a-hexahydroindene	O-Apple	-0.3744	0.086865
628	hexyl hexanoate	F-Green grass	-0.3737	0.086714
523	butyl 3-hydroxybutanoate	F-Kiwi	-0.3733	0.087037
660	hexyl butanoate	F-Vanilla	0.3732	0.087878
397	octyl acetate	F-Pear	0.3714	0.088791
355	butyl hexanoate	O-Honey	0.371	0.089931
216	(E)-dec-3-en-1-ol	O-Apple	0.3681	0.091856
40	2-methylbutyl acetate	O-Lemon	0.3676	0.093079
369	(E)-dec-5-en-1-ol	O-Honey	0.3669	0.093055
684	[(E)-hex-2-enyl] hexanoate	F-Vanilla	0.3667	0.09321
652	butyl 2-methylbutanoate	F-Vanilla	0.3665	0.094146
503	[(Z)-hex-2-enyl] acetate	F-Kiwi	0.3648	0.095042
639	1-propoxydodecane	F-Green grass	-0.3648	0.095087
148	hexanal	O-Kiwi	0.3645	0.095344
346	(E)-hex-2-enal	O-Honey	-0.3642	0.096309
10	hexyl propanoate	Overall Odour	0.3627	0.097103
96	hexyl hexanoate	O-Pineapple	0.3616	0.098236
215	(3E,6E)-3,7,11-trimethyldodeca-1,3,6,10-tetraene	O-Apple	-0.3608	0.099622
229	butyl acetate	O-Banana	0.3608	0.099622
383	pentyl acetate	F-Pear	-0.3597	0.100745
492	pentyl hexanoate	F-Lemon	-0.3556	0.104377
529	2-methylbutan-1-ol	F-Kiwi	0.3546	0.105351
358	2-methylhept-6-en-1-ol	O-Honey	-0.354	0.106505
512	(E)-non-2-enal	F-Kiwi	-0.3529	0.107146
220	(E)-dodec-6-en-1-ol	O-Apple	0.3527	0.107388
694	hexyl propanoate	F-Honey	0.3525	0.107664
356	hexyl butanoate	O-Honey	0.3518	0.108876
97	(Z)-oct-5-en-1-ol	O-Pineapple	0.3514	0.108782
634	(E)-dec-3-en-1-ol	F-Green grass	-0.3513	0.108945
608	[(E)-hex-2-enyl] hexanoate	F-Apple	-0.3485	0.11199
62	(2-methylcyclohexen-1-yl)methanol	O-Lemon	-0.3484	0.112506
668	3-methylsulfanylpropyl acetate	F-Vanilla	-0.3481	0.11234
463	hexyl acetate	F-Lemon	0.3473	0.113736
661	4-methylpentyl 2-methylbutanoate	F-Vanilla	0.345	0.116225
34	hexanal	Overall Odour	-0.3439	0.117485
698	hexyl butanoate	F-Honey	0.3427	0.118755
292	(E)-dec-3-en-1-ol	O-Green grass	-0.3416	0.119702
419	butyl acetate	F-Banana	-0.3396	0.121991
255	(E)-dec-5-en-1-ol	O-Banana	0.3386	0.123205
233	butyl butanoate	O-Banana	-0.3382	0.123935
670	(2-methylcyclohexen-1-yl)methanol	F-Vanilla	0.3382	0.123935
693	[(Z)-hex-2-enyl] acetate	F-Honey	-0.3382	0.123935
298	ethyl 3-hydroxypent-4-enoate	O-Green grass	-0.3376	0.124366
7	hexyl acetate	Overall Odour	-0.3371	0.125256
204	hexyl butanoate	O-Apple	0.3371	0.125256
269	pentyl acetate	O-Green grass	0.336	0.126587
249	(Z)-oct-5-en-1-ol	O-Banana	0.3348	0.127928
381	butyl acetate	F-Pear	0.3348	0.127928
113	1-methoxy-4-prop-2-enylbenzene	O-Pineapple	-0.3345	0.128158
332	1-methoxy-4-[(E)-prop-1-enyl]benzene	O-Vanilla	-0.3344	0.128273
378	pentyl hexanoate	O-Honey	0.3341	0.128614
638	(E)-dodec-6-en-1-ol	F-Green grass	-0.3327	0.130256
197	hexyl acetate	O-Apple	-0.3326	0.130642
592	3-methylsulfanylpropyl acetate	F-Apple	0.3325	0.130604
69	1-propoxydodecane	O-Lemon	0.3311	0.132303
154	2-methylbutyl acetate	O-Pear	-0.3281	0.136195
651	butyl butanoate	F-Vanilla	0.3269	0.13761
175	2,2,4,4,7,7-hexamethyl-1,3,3a,5,6,7a-hexahydroindene	O-Pear	-0.3258	0.139035
437	octan-1-ol	F-Banana	0.3204	0.14598
547	4-methylpentyl 2-methylbutanoate	F-Pineapple	0.3202	0.146322
686	2-methylbutyl acetate	F-Honey	0.3202	0.146322
491	2-methylbutan-1-ol	F-Lemon	-0.319	0.147812
400	hexyl hexanoate	F-Pear	0.3179	0.149313
689	butyl butanoate	F-Honey	0.3168	0.150824
521	(E)-dec-5-en-1-ol	F-Kiwi	-0.3165	0.151222
140	(E)-dec-3-en-1-ol	O-Kiwi	-0.316	0.151973
341	1-methoxy-4-prop-2-enylbenzene	O-Vanilla	-0.3157	0.152322
178	(E)-dec-3-en-1-ol	O-Pear	0.3157	0.15234
382	2-methylbutyl acetate	F-Pear	-0.3156	0.152347
494	[(E)-hex-2-enyl] hexanoate	F-Lemon	-0.3142	0.154366
95	octan-1-ol	O-Pineapple	0.313	0.156101
297	1-propoxydodecane	O-Green grass	-0.3127	0.156484
452	hexanal	F-Banana	0.312	0.157557
522	1-methoxy-4-[(E)-prop-1-enyl]benzene	F-Kiwi	-0.3117	0.157979
449	1-propoxydodecane	F-Banana	-0.3113	0.158527
245	octyl acetate	O-Banana	0.3103	0.159822
120	butyl 2-methylbutanoate	O-Kiwi	-0.3103	0.159947
433	4-methylpentyl 2-methylbutanoate	F-Banana	0.3103	0.159947
624	2-methylhept-6-en-1-ol	F-Green grass	0.3092	0.161429
320	2-methylhept-6-en-1-ol	O-Vanilla	-0.3073	0.164237
219	butyl 3-hydroxybutanoate	O-Apple	0.3055	0.166549
242	hexyl butanoate	O-Banana	-0.3055	0.166549
329	(3E,6E)-3,7,11-trimethyldodeca-1,3,6,10-tetraene	O-Vanilla	-0.305	0.167521
548	2-methylhept-6-en-1-ol	F-Pineapple	-0.3043	0.168183
252	(2-methylcyclohexen-1-yl)methanol	O-Banana	0.3032	0.169828
404	(2-methylcyclohexen-1-yl)methanol	F-Pear	0.3032	0.169828
663	octyl acetate	F-Vanilla	0.3024	0.171308
210	hexyl hexanoate	O-Apple	0.301	0.173153
655	[(Z)-hex-2-enyl] acetate	F-Vanilla	-0.2987	0.176523
439	(Z)-oct-5-en-1-ol	F-Banana	0.2978	0.178249
333	butyl 3-hydroxybutanoate	O-Vanilla	-0.296	0.18111
396	2-methylhept-6-en-1-ol	F-Pear	-0.2953	0.181664
470	hexyl butanoate	F-Lemon	-0.2953	0.181664
462	butyl 2-methylbutanoate	F-Lemon	-0.2942	0.1834
127	butyl hexanoate	O-Kiwi	-0.2922	0.187026
478	3-methylsulfanylpropyl acetate	F-Lemon	0.2914	0.188204
112	pentyl hexanoate	O-Pineapple	0.289	0.192037
17	octyl acetate	Overall Odour	0.2866	0.19596
144	(E)-dodec-6-en-1-ol	O-Kiwi	-0.2857	0.197363
162	hexyl propanoate	O-Pear	0.2857	0.197388
261	nonanoic acid	O-Banana	-0.2851	0.197712
468	heptyl acetate	F-Lemon	0.284	0.199554
44	butyl 2-methylbutanoate	O-Lemon	0.2829	0.201407
450	ethyl 3-hydroxypent-4-enoate	F-Banana	-0.2825	0.202645
575	butyl butanoate	F-Apple	-0.2818	0.203272
466	hexyl propanoate	F-Lemon	-0.2812	0.204954
202	heptyl acetate	O-Apple	-0.2806	0.205149
619	hexan-1-ol	F-Green grass	-0.2776	0.211073
500	butyl 2-methylbutanoate	F-Kiwi	0.2771	0.211773
217	(E)-dec-5-en-1-ol	O-Apple	0.2764	0.213015
615	hexyl acetate	F-Green grass	0.2764	0.213015
480	(2-methylcyclohexen-1-yl)methanol	F-Lemon	-0.2761	0.212776
590	hexyl hexanoate	F-Apple	-0.2761	0.212776
347	butyl butanoate	O-Honey	0.275	0.214712
584	hexyl butanoate	F-Apple	-0.275	0.214712
143	butyl 3-hydroxybutanoate	O-Kiwi	-0.273	0.219049
206	2-methylhept-6-en-1-ol	O-Apple	-0.2727	0.218621
352	hexyl propanoate	O-Honey	0.272	0.220664
516	3-methylsulfanylpropyl acetate	F-Kiwi	-0.272	0.220774
196	butyl 2-methylbutanoate	O-Apple	0.2716	0.220593
57	octan-1-ol	O-Lemon	-0.2705	0.222577
275	[(Z)-hex-2-enyl] acetate	O-Green grass	0.2705	0.222577
75	1-methoxy-4-prop-2-enylbenzene	O-Lemon	-0.2682	0.226582
270	(E)-hex-2-enal	O-Green grass	0.2671	0.228602
304	[(E)-hex-2-enyl] hexanoate	O-Green grass	0.2669	0.229841
361	octan-1-ol	O-Honey	0.266	0.230635
671	(3E,6E)-3,7,11-trimethyldodeca-1,3,6,10-tetraene	F-Vanilla	0.266	0.230635
524	(E)-dodec-6-en-1-ol	F-Kiwi	-0.2616	0.239614
328	(2-methylcyclohexen-1-yl)methanol	O-Vanilla	0.2604	0.241873
277	hexan-1-ol	O-Green grass	-0.258	0.2452
93	octyl acetate	O-Pineapple	0.2579	0.24651
618	hexyl propanoate	F-Green grass	-0.2569	0.248384
595	(3E,6E)-3,7,11-trimethyldodeca-1,3,6,10-tetraene	F-Apple	0.2558	0.249471
15	4-methylpentyl 2-methylbutanoate	Overall Odour	0.2547	0.251625
53	4-methylpentyl 2-methylbutanoate	O-Lemon	0.2535	0.25379
543	hexan-1-ol	F-Pineapple	-0.2535	0.25379
442	(2-methylcyclohexen-1-yl)methanol	F-Banana	0.2532	0.255605
453	2-methylbutan-1-ol	F-Banana	0.2515	0.25891
507	butyl hexanoate	F-Kiwi	-0.2511	0.259599
570	[(E)-hex-2-enyl] hexanoate	F-Pineapple	0.2504	0.261097
79	pentyl acetate	O-Pineapple	-0.2503	0.261267
111	2-methylbutan-1-ol	O-Pineapple	0.2503	0.261267
153	butyl acetate	O-Pear	0.2501	0.260361
194	(E)-hex-2-enal	O-Apple	-0.2501	0.260361
514	hexyl hexanoate	F-Kiwi	-0.2483	0.265182
672	(E)-dec-3-en-1-ol	F-Vanilla	0.2479	0.266011
70	ethyl 3-hydroxypent-4-enoate	O-Lemon	0.2458	0.270174
359	octyl acetate	O-Honey	0.2448	0.272261
606	pentyl hexanoate	F-Apple	-0.2448	0.272261
131	octyl acetate	O-Kiwi	-0.2438	0.274132
214	(2-methylcyclohexen-1-yl)methanol	O-Apple	0.2434	0.273833
567	2-methylbutan-1-ol	F-Pineapple	0.2434	0.273833
14	hexyl butanoate	Overall Odour	0.2422	0.276122
647	butyl acetate	F-Vanilla	-0.2422	0.276122
54	2-methylhept-6-en-1-ol	O-Lemon	0.2388	0.28306
80	(E)-hex-2-enal	O-Pineapple	-0.2384	0.285291
293	(E)-dec-5-en-1-ol	O-Green grass	-0.238	0.286188
182	(E)-dodec-6-en-1-ol	O-Pear	0.2374	0.287406
198	hex-5-enyl acetate	O-Apple	-0.2366	0.287747
679	nonanoic acid	F-Vanilla	0.2366	0.287747
326	3-methylsulfanylpropyl acetate	O-Vanilla	-0.2354	0.291655
147	nonanoic acid	O-Kiwi	0.2328	0.297059
253	(3E,6E)-3,7,11-trimethyldodeca-1,3,6,10-tetraene	O-Banana	-0.2309	0.299678
571	butyl acetate	F-Apple	0.2309	0.299678
429	hexan-1-ol	F-Banana	0.23	0.303127
502	hex-5-enyl acetate	F-Kiwi	0.2296	0.303927
527	nonanoic acid	F-Kiwi	0.2291	0.305153
224	hexanal	O-Apple	-0.2287	0.304537
334	(E)-dodec-6-en-1-ol	O-Vanilla	-0.2282	0.307008
403	2,2,4,4,7,7-hexamethyl-1,3,3a,5,6,7a-hexahydroindene	F-Pear	-0.2276	0.306985
139	(3E,6E)-3,7,11-trimethyldodeca-1,3,6,10-tetraene	O-Kiwi	0.2266	0.310507
676	(E)-dodec-6-en-1-ol	F-Vanilla	0.2263	0.311194
518	(2-methylcyclohexen-1-yl)methanol	F-Kiwi	-0.2245	0.315066
29	butyl 3-hydroxybutanoate	Overall Odour	0.2242	0.314401
287	(Z)-oct-5-en-1-ol	O-Green grass	-0.2242	0.314401
421	pentyl acetate	F-Banana	-0.2238	0.31674
636	1-methoxy-4-[(E)-prop-1-enyl]benzene	F-Green grass	0.2222	0.320376
455	1-methoxy-4-prop-2-enylbenzene	F-Banana	-0.221	0.323048
254	(E)-dec-3-en-1-ol	O-Banana	0.2201	0.324911
613	butyl butanoate	F-Green grass	-0.2199	0.325452
193	pentyl acetate	O-Apple	-0.2196	0.324461
709	(3E,6E)-3,7,11-trimethyldodeca-1,3,6,10-tetraene	F-Honey	0.2196	0.324461
2	2-methylbutyl acetate	Overall Odour	-0.2185	0.327007
389	[(Z)-hex-2-enyl] acetate	F-Pear	-0.2185	0.327007
674	1-methoxy-4-[(E)-prop-1-enyl]benzene	F-Vanilla	-0.2185	0.327007
28	1-methoxy-4-[(E)-prop-1-enyl]benzene	Overall Odour	-0.2174	0.329565
168	2-methylhept-6-en-1-ol	O-Pear	-0.2174	0.329565
223	nonanoic acid	O-Apple	-0.2174	0.329565
593	2,2,4,4,7,7-hexamethyl-1,3,3a,5,6,7a-hexahydroindene	F-Apple	0.2163	0.332135
504	hexyl propanoate	F-Kiwi	-0.2162	0.333788
141	(E)-dec-5-en-1-ol	O-Kiwi	-0.2156	0.33533
309	butyl butanoate	O-Vanilla	-0.2135	0.34008
11	hexan-1-ol	Overall Odour	0.2129	0.339918
289	2,2,4,4,7,7-hexamethyl-1,3,3a,5,6,7a-hexahydroindene	O-Green grass	0.2129	0.339918
409	butyl 3-hydroxybutanoate	F-Pear	0.2129	0.339918
49	hexan-1-ol	O-Lemon	-0.2117	0.342536
574	(E)-hex-2-enal	F-Apple	-0.2117	0.342536
517	2,2,4,4,7,7-hexamethyl-1,3,3a,5,6,7a-hexahydroindene	F-Kiwi	0.2098	0.348611
119	butyl butanoate	O-Kiwi	-0.2097	0.349029
589	octan-1-ol	F-Apple	-0.2095	0.34781
339	2-methylbutan-1-ol	O-Vanilla	0.2073	0.354647
319	4-methylpentyl 2-methylbutanoate	O-Vanilla	-0.2067	0.355989
122	hex-5-enyl acetate	O-Kiwi	0.2046	0.361109
24	(2-methylcyclohexen-1-yl)methanol	Overall Odour	0.2038	0.361206
200	hexyl propanoate	O-Apple	0.2036	0.363451
315	hexan-1-ol	O-Vanilla	0.2033	0.364102
199	[(Z)-hex-2-enyl] acetate	O-Apple	-0.2027	0.363921
650	(E)-hex-2-enal	F-Vanilla	0.2027	0.363921
445	(E)-dec-5-en-1-ol	F-Banana	0.2025	0.366
180	1-methoxy-4-[(E)-prop-1-enyl]benzene	O-Pear	-0.1993	0.372139
90	hexyl butanoate	O-Pineapple	0.1989	0.374947
105	butyl 3-hydroxybutanoate	O-Pineapple	0.1966	0.380509
546	hexyl butanoate	F-Pineapple	-0.1959	0.380464
441	2,2,4,4,7,7-hexamethyl-1,3,3a,5,6,7a-hexahydroindene	F-Banana	0.195	0.384574
318	hexyl butanoate	O-Vanilla	-0.1943	0.386254
247	octan-1-ol	O-Banana	0.1937	0.386074
251	2,2,4,4,7,7-hexamethyl-1,3,3a,5,6,7a-hexahydroindene	O-Banana	-0.1937	0.386074
36	pentyl hexanoate	Overall Odour	0.1928	0.390081
473	octyl acetate	F-Lemon	-0.1928	0.390081
568	pentyl hexanoate	F-Pineapple	0.1928	0.390081
52	hexyl butanoate	O-Lemon	-0.1925	0.388897
377	2-methylbutan-1-ol	O-Honey	0.1925	0.388897
43	butyl butanoate	O-Lemon	-0.1914	0.391731
295	butyl 3-hydroxybutanoate	O-Green grass	-0.1903	0.394577
561	butyl 3-hydroxybutanoate	F-Pineapple	-0.1903	0.394577
387	hexyl acetate	F-Pear	-0.1892	0.397436
6	butyl 2-methylbutanoate	Overall Odour	0.188	0.400305
460	(E)-hex-2-enal	F-Lemon	-0.188	0.400305
712	1-methoxy-4-[(E)-prop-1-enyl]benzene	F-Honey	-0.188	0.400305
487	1-propoxydodecane	F-Lemon	-0.1876	0.403063
285	octan-1-ol	O-Green grass	-0.1869	0.403187
456	[(E)-hex-2-enyl] hexanoate	F-Banana	0.1864	0.4063
300	hexanal	O-Green grass	0.1858	0.40608
5	butyl butanoate	Overall Odour	0.1835	0.411901
72	hexanal	O-Lemon	-0.1824	0.41483
73	2-methylbutan-1-ol	O-Lemon	0.1813	0.417769
86	hexyl propanoate	O-Pineapple	0.1806	0.421211
641	nonanoic acid	F-Green grass	0.1803	0.421942
509	4-methylpentyl 2-methylbutanoate	F-Kiwi	0.1799	0.423156
436	(E)-non-2-enal	F-Banana	-0.1786	0.426526
296	(E)-dodec-6-en-1-ol	O-Green grass	-0.1782	0.427512
81	butyl butanoate	O-Pineapple	0.178	0.428147
622	hexyl butanoate	F-Green grass	-0.1769	0.430869
170	(E)-non-2-enal	O-Pear	-0.1767	0.429643
422	(E)-hex-2-enal	F-Banana	0.1763	0.432498
644	pentyl hexanoate	F-Green grass	-0.1749	0.436349
299	nonanoic acid	O-Green grass	0.1745	0.435649
226	pentyl hexanoate	O-Apple	0.1735	0.439895
115	butyl acetate	O-Kiwi	-0.1729	0.441541
354	heptyl acetate	O-Honey	-0.1722	0.4417
713	butyl 3-hydroxybutanoate	F-Honey	-0.1722	0.4417
610	2-methylbutyl acetate	F-Green grass	0.1713	0.445968
379	1-methoxy-4-prop-2-enylbenzene	O-Honey	0.1711	0.444743
303	1-methoxy-4-prop-2-enylbenzene	O-Green grass	-0.17	0.447797
87	hexan-1-ol	O-Pineapple	0.1689	0.452345
234	butyl 2-methylbutanoate	O-Banana	-0.1688	0.450862
340	pentyl hexanoate	O-Vanilla	0.1679	0.455031
643	2-methylbutan-1-ol	F-Green grass	-0.1679	0.45516
71	nonanoic acid	O-Lemon	-0.1677	0.453938
240	heptyl acetate	O-Banana	0.1677	0.453938
266	[(E)-hex-2-enyl] hexanoate	O-Banana	-0.1677	0.455756
338	hexanal	O-Vanilla	-0.1666	0.458632
276	hexyl propanoate	O-Green grass	-0.166	0.460432
179	(E)-dec-5-en-1-ol	O-Pear	0.1656	0.461342
322	(E)-non-2-enal	O-Vanilla	-0.1649	0.463279
511	octyl acetate	F-Kiwi	-0.1648	0.46368
160	hex-5-enyl acetate	O-Pear	-0.1643	0.463233
664	(E)-non-2-enal	F-Vanilla	-0.1632	0.466353
129	4-methylpentyl 2-methylbutanoate	O-Kiwi	-0.1628	0.469257
205	4-methylpentyl 2-methylbutanoate	O-Apple	0.1621	0.469485
430	heptyl acetate	F-Banana	0.1611	0.473961
363	(Z)-oct-5-en-1-ol	O-Honey	0.1609	0.472627
385	butyl butanoate	F-Pear	0.1609	0.472627
64	(E)-dec-3-en-1-ol	O-Lemon	0.1597	0.477736
505	hexan-1-ol	F-Kiwi	-0.1595	0.478311
426	hex-5-enyl acetate	F-Banana	-0.1594	0.478689
56	(E)-non-2-enal	O-Lemon	-0.1587	0.478945
264	pentyl hexanoate	O-Banana	-0.1577	0.483315
130	2-methylhept-6-en-1-ol	O-Kiwi	0.1571	0.485029
268	2-methylbutyl acetate	O-Green grass	0.1564	0.485306
256	1-methoxy-4-[(E)-prop-1-enyl]benzene	O-Banana	-0.1553	0.488502
47	[(Z)-hex-2-enyl] acetate	O-Lemon	0.1542	0.491709
565	nonanoic acid	F-Pineapple	0.1519	0.498156
305	butyl acetate	O-Vanilla	0.1508	0.502924
163	hexan-1-ol	O-Pear	0.1508	0.501395
38	[(E)-hex-2-enyl] hexanoate	Overall Odour	-0.1506	0.503616
282	2-methylhept-6-en-1-ol	O-Green grass	0.1474	0.511174
535	pentyl acetate	F-Pineapple	0.1474	0.511174
604	hexanal	F-Apple	-0.1474	0.511174
65	(E)-dec-5-en-1-ol	O-Lemon	-0.1464	0.51559
271	butyl butanoate	O-Green grass	0.1462	0.514455
258	(E)-dodec-6-en-1-ol	O-Banana	0.1461	0.516368
594	(2-methylcyclohexen-1-yl)methanol	F-Apple	-0.1451	0.517746
506	heptyl acetate	F-Kiwi	0.1437	0.523579
591	(Z)-oct-5-en-1-ol	F-Apple	-0.1429	0.524359
114	[(E)-hex-2-enyl] hexanoate	O-Pineapple	0.1424	0.527356
55	octyl acetate	O-Lemon	-0.1419	0.528782
710	(E)-dec-3-en-1-ol	F-Honey	0.1418	0.528965
1	butyl acetate	Overall Odour	0.1417	0.52768
235	hexyl acetate	O-Banana	0.1417	0.52768
391	hexan-1-ol	F-Pear	0.1417	0.52768
447	butyl 3-hydroxybutanoate	F-Banana	-0.1407	0.532222
438	hexyl hexanoate	F-Banana	0.1396	0.535553
434	2-methylhept-6-en-1-ol	F-Banana	-0.1385	0.538895
479	2,2,4,4,7,7-hexamethyl-1,3,3a,5,6,7a-hexahydroindene	F-Lemon	-0.1372	0.541067
551	octan-1-ol	F-Pineapple	-0.1372	0.541067
128	hexyl butanoate	O-Kiwi	-0.1362	0.545606
539	hexyl acetate	F-Pineapple	-0.1361	0.544439
585	4-methylpentyl 2-methylbutanoate	F-Apple	0.1361	0.544439
92	2-methylhept-6-en-1-ol	O-Pineapple	-0.1356	0.547404
308	(E)-hex-2-enal	O-Vanilla	-0.1344	0.550892
556	(2-methylcyclohexen-1-yl)methanol	F-Pineapple	-0.1338	0.551212
658	heptyl acetate	F-Vanilla	-0.1338	0.551212
314	hexyl propanoate	O-Vanilla	-0.1335	0.553687
493	1-methoxy-4-prop-2-enylbenzene	F-Lemon	-0.1327	0.554613
545	butyl hexanoate	F-Pineapple	0.1327	0.554613
454	pentyl hexanoate	F-Banana	0.1318	0.558695
134	hexyl hexanoate	O-Kiwi	-0.1317	0.559143
533	butyl acetate	F-Pineapple	-0.1316	0.558023
646	[(E)-hex-2-enyl] hexanoate	F-Green grass	-0.1313	0.560211
600	(E)-dodec-6-en-1-ol	F-Apple	-0.1307	0.562004
218	1-methoxy-4-[(E)-prop-1-enyl]benzene	O-Apple	-0.1304	0.561443
488	ethyl 3-hydroxypent-4-enoate	F-Lemon	-0.1295	0.565826
281	4-methylpentyl 2-methylbutanoate	O-Green grass	-0.1293	0.564873
125	hexan-1-ol	O-Kiwi	0.1289	0.567679
88	heptyl acetate	O-Pineapple	-0.1282	0.569503
124	hexyl propanoate	O-Kiwi	-0.1281	0.569819
85	[(Z)-hex-2-enyl] acetate	O-Pineapple	-0.1277	0.571219
562	(E)-dodec-6-en-1-ol	F-Pineapple	-0.1276	0.571342
444	(E)-dec-3-en-1-ol	F-Banana	0.1274	0.571951
209	octan-1-ol	O-Apple	0.127	0.571761
288	3-methylsulfanylpropyl acetate	O-Green grass	-0.1261	0.576027
66	1-methoxy-4-[(E)-prop-1-enyl]benzene	O-Lemon	-0.1259	0.575219
243	4-methylpentyl 2-methylbutanoate	O-Banana	-0.1259	0.575219
588	(E)-non-2-enal	F-Apple	0.1259	0.575219
715	1-propoxydodecane	F-Honey	0.1257	0.577379
250	3-methylsulfanylpropyl acetate	O-Banana	-0.1249	0.579713
110	hexanal	O-Pineapple	-0.1243	0.581562
344	2-methylbutyl acetate	O-Honey	-0.1237	0.582163
573	pentyl acetate	F-Apple	0.1225	0.585648
273	hexyl acetate	O-Green grass	0.1214	0.589143
325	(Z)-oct-5-en-1-ol	O-Vanilla	0.1209	0.592091
35	2-methylbutan-1-ol	Overall Odour	0.1203	0.592647
550	(E)-non-2-enal	F-Pineapple	0.1203	0.592647
68	(E)-dodec-6-en-1-ol	O-Lemon	0.1202	0.594025
133	octan-1-ol	O-Kiwi	-0.1198	0.595373
150	pentyl hexanoate	O-Kiwi	-0.1194	0.596705
63	(3E,6E)-3,7,11-trimethyldodeca-1,3,6,10-tetraene	O-Lemon	0.1191	0.59616
159	hexyl acetate	O-Pear	-0.1191	0.59616
360	(E)-non-2-enal	O-Honey	-0.1191	0.59616
370	1-methoxy-4-[(E)-prop-1-enyl]benzene	O-Honey	0.1191	0.59616
231	pentyl acetate	O-Banana	-0.1158	0.606752
307	pentyl acetate	O-Vanilla	0.1152	0.609633
425	hexyl acetate	F-Banana	-0.1147	0.611196
123	[(Z)-hex-2-enyl] acetate	O-Kiwi	0.1142	0.612965
424	butyl 2-methylbutanoate	F-Banana	0.1136	0.614736
667	(Z)-oct-5-en-1-ol	F-Vanilla	0.1135	0.613858
633	(3E,6E)-3,7,11-trimethyldodeca-1,3,6,10-tetraene	F-Green grass	-0.1125	0.618183
597	(E)-dec-5-en-1-ol	F-Apple	-0.1114	0.62174
612	(E)-hex-2-enal	F-Green grass	0.1114	0.62174
576	butyl 2-methylbutanoate	F-Apple	0.1112	0.620997
486	(E)-dodec-6-en-1-ol	F-Lemon	-0.111	0.622901
677	1-propoxydodecane	F-Vanilla	0.1096	0.627316
367	(3E,6E)-3,7,11-trimethyldodeca-1,3,6,10-tetraene	O-Honey	-0.109	0.628171
485	butyl 3-hydroxybutanoate	F-Lemon	0.109	0.628171
495	butyl acetate	F-Kiwi	-0.1086	0.630473
630	3-methylsulfanylpropyl acetate	F-Green grass	0.1081	0.631968
617	[(Z)-hex-2-enyl] acetate	F-Green grass	0.108	0.632459
274	hex-5-enyl acetate	O-Green grass	0.1078	0.63177
537	butyl butanoate	F-Pineapple	-0.1078	0.63177
721	1-methoxy-4-prop-2-enylbenzene	F-Honey	-0.1056	0.638994
714	(E)-dodec-6-en-1-ol	F-Honey	0.1054	0.64049
173	(Z)-oct-5-en-1-ol	O-Pear	0.1045	0.642617
236	hex-5-enyl acetate	O-Banana	0.1045	0.642617
390	hexyl propanoate	F-Pear	0.1038	0.645746
510	2-methylhept-6-en-1-ol	F-Kiwi	-0.1035	0.646675
587	octyl acetate	F-Apple	-0.1034	0.646862
601	1-propoxydodecane	F-Apple	0.1027	0.649227
58	hexyl hexanoate	O-Lemon	-0.1022	0.649889
167	4-methylpentyl 2-methylbutanoate	O-Pear	0.1022	0.649889
414	hexanal	F-Pear	-0.1022	0.649889
474	(E)-non-2-enal	F-Lemon	-0.1022	0.649889
121	hexyl acetate	O-Kiwi	0.1006	0.656019
614	butyl 2-methylbutanoate	F-Green grass	-0.1001	0.657746
78	2-methylbutyl acetate	O-Pineapple	0.0989	0.661569
165	butyl hexanoate	O-Pear	0.0988	0.660856
60	3-methylsulfanylpropyl acetate	O-Lemon	-0.0983	0.663249
142	1-methoxy-4-[(E)-prop-1-enyl]benzene	O-Kiwi	-0.0978	0.665129
310	butyl 2-methylbutanoate	O-Vanilla	-0.0977	0.665307
181	butyl 3-hydroxybutanoate	O-Pear	0.0977	0.664528
61	2,2,4,4,7,7-hexamethyl-1,3,3a,5,6,7a-hexahydroindene	O-Lemon	-0.0966	0.668206
435	octyl acetate	F-Banana	0.0962	0.670264
364	3-methylsulfanylpropyl acetate	O-Honey	-0.0959	0.671058
637	butyl 3-hydroxybutanoate	F-Green grass	-0.0955	0.672362
471	4-methylpentyl 2-methylbutanoate	F-Lemon	-0.0954	0.671893
246	(E)-non-2-enal	O-Banana	-0.0943	0.675587
151	1-methoxy-4-prop-2-enylbenzene	O-Kiwi	-0.0932	0.679799
481	(3E,6E)-3,7,11-trimethyldodeca-1,3,6,10-tetraene	F-Lemon	-0.0932	0.679288
542	hexyl propanoate	F-Pineapple	-0.0924	0.682588
498	(E)-hex-2-enal	F-Kiwi	0.0922	0.683229
683	1-methoxy-4-prop-2-enylbenzene	F-Vanilla	-0.0909	0.686712
716	ethyl 3-hydroxypent-4-enoate	F-Honey	0.0907	0.688177
394	hexyl butanoate	F-Pear	0.0898	0.690435
645	1-methoxy-4-prop-2-enylbenzene	F-Green grass	0.0888	0.6945
312	hex-5-enyl acetate	O-Vanilla	0.0887	0.694747
582	heptyl acetate	F-Apple	0.0887	0.694165
520	(E)-dec-3-en-1-ol	F-Kiwi	-0.0883	0.695887
579	[(Z)-hex-2-enyl] acetate	F-Apple	0.0875	0.697902
583	butyl hexanoate	F-Apple	-0.0875	0.697902
669	2,2,4,4,7,7-hexamethyl-1,3,3a,5,6,7a-hexahydroindene	F-Vanilla	-0.0875	0.697902
330	(E)-dec-3-en-1-ol	O-Vanilla	-0.0873	0.699338
169	octyl acetate	O-Pear	0.0865	0.701934
37	1-methoxy-4-prop-2-enylbenzene	Overall Odour	-0.0864	0.701646
702	(E)-non-2-enal	F-Honey	0.0853	0.705397
555	2,2,4,4,7,7-hexamethyl-1,3,3a,5,6,7a-hexahydroindene	F-Pineapple	0.0841	0.709154
316	heptyl acetate	O-Vanilla	0.083	0.713368
25	(3E,6E)-3,7,11-trimethyldodeca-1,3,6,10-tetraene	Overall Odour	-0.083	0.712919
189	1-methoxy-4-prop-2-enylbenzene	O-Pear	-0.083	0.712919
192	2-methylbutyl acetate	O-Apple	-0.083	0.712919
302	pentyl hexanoate	O-Green grass	0.082	0.716881
609	butyl acetate	F-Green grass	-0.082	0.716881
101	(3E,6E)-3,7,11-trimethyldodeca-1,3,6,10-tetraene	O-Pineapple	0.0819	0.717035
678	ethyl 3-hydroxypent-4-enoate	F-Vanilla	0.0816	0.718248
126	heptyl acetate	O-Kiwi	0.0808	0.72071
408	1-methoxy-4-[(E)-prop-1-enyl]benzene	F-Pear	-0.0807	0.720467
448	(E)-dodec-6-en-1-ol	F-Banana	0.0799	0.723675
48	hexyl propanoate	O-Lemon	-0.0798	0.723933
440	3-methylsulfanylpropyl acetate	F-Banana	-0.0797	0.724371
265	1-methoxy-4-prop-2-enylbenzene	O-Banana	-0.0796	0.724251
501	hexyl acetate	F-Kiwi	0.0792	0.726125
67	butyl 3-hydroxybutanoate	O-Lemon	0.0785	0.728041
272	butyl 2-methylbutanoate	O-Green grass	0.0785	0.728041
284	(E)-non-2-enal	O-Green grass	-0.0785	0.728041
366	(2-methylcyclohexen-1-yl)methanol	O-Honey	-0.0785	0.728041
418	[(E)-hex-2-enyl] hexanoate	F-Pear	-0.0781	0.729632
331	(E)-dec-5-en-1-ol	O-Vanilla	0.0775	0.731856
432	hexyl butanoate	F-Banana	0.0774	0.732002
166	hexyl butanoate	O-Pear	0.0774	0.731838
257	butyl 3-hydroxybutanoate	O-Banana	-0.0774	0.731838
321	octyl acetate	O-Vanilla	0.0763	0.735634
237	[(Z)-hex-2-enyl] acetate	O-Banana	0.0762	0.735641
631	2,2,4,4,7,7-hexamethyl-1,3,3a,5,6,7a-hexahydroindene	F-Green grass	0.0752	0.739489
291	(3E,6E)-3,7,11-trimethyldodeca-1,3,6,10-tetraene	O-Green grass	-0.0751	0.73945
283	octyl acetate	O-Green grass	-0.0741	0.743278
335	1-propoxydodecane	O-Vanilla	-0.074	0.74332
208	(E)-non-2-enal	O-Apple	-0.074	0.743265
230	2-methylbutyl acetate	O-Banana	-0.074	0.743265
12	heptyl acetate	Overall Odour	-0.0717	0.750913
353	hexan-1-ol	O-Honey	0.0706	0.754745
675	butyl 3-hydroxybutanoate	F-Vanilla	-0.0706	0.754745
116	2-methylbutyl acetate	O-Kiwi	-0.0701	0.756651
336	ethyl 3-hydroxypent-4-enoate	O-Vanilla	-0.069	0.760188
42	(E)-hex-2-enal	O-Lemon	-0.0683	0.762428
572	2-methylbutyl acetate	F-Apple	0.0683	0.762428
605	2-methylbutan-1-ol	F-Apple	0.0683	0.762428
77	butyl acetate	O-Pineapple	0.0672	0.766258
155	pentyl acetate	O-Pear	-0.0672	0.766277
158	butyl 2-methylbutanoate	O-Pear	0.0661	0.770132
227	1-methoxy-4-prop-2-enylbenzene	O-Apple	-0.0661	0.770132
602	ethyl 3-hydroxypent-4-enoate	F-Apple	0.0656	0.771829
188	pentyl hexanoate	O-Pear	-0.065	0.773789
427	[(Z)-hex-2-enyl] acetate	F-Banana	-0.065	0.773851
22	3-methylsulfanylpropyl acetate	Overall Odour	-0.0646	0.775308
324	hexyl hexanoate	O-Vanilla	-0.0644	0.775893
211	(Z)-oct-5-en-1-ol	O-Apple	0.0638	0.777858
46	hex-5-enyl acetate	O-Lemon	0.0627	0.781729
132	(E)-non-2-enal	O-Kiwi	-0.0593	0.793084
51	butyl hexanoate	O-Lemon	-0.0593	0.793372
263	2-methylbutan-1-ol	O-Banana	0.0593	0.793372
557	(3E,6E)-3,7,11-trimethyldodeca-1,3,6,10-tetraene	F-Pineapple	0.0593	0.793372
705	(Z)-oct-5-en-1-ol	F-Honey	0.0593	0.793372
626	(E)-non-2-enal	F-Green grass	0.0582	0.796888
317	butyl hexanoate	O-Vanilla	-0.0582	0.797057
74	pentyl hexanoate	O-Lemon	-0.056	0.804626
536	(E)-hex-2-enal	F-Pineapple	0.0559	0.805059
164	heptyl acetate	O-Pear	0.0548	0.808964
225	2-methylbutan-1-ol	O-Apple	0.0548	0.808964
398	(E)-non-2-enal	F-Pear	-0.0548	0.808964
489	nonanoic acid	F-Lemon	0.0548	0.808964
279	butyl hexanoate	O-Green grass	0.0536	0.812873
515	(Z)-oct-5-en-1-ol	F-Kiwi	-0.0526	0.816163
149	2-methylbutan-1-ol	O-Kiwi	0.0526	0.816316
431	butyl hexanoate	F-Banana	0.0526	0.816316
171	octan-1-ol	O-Pear	0.0525	0.816787
451	nonanoic acid	F-Banana	0.052	0.818259
306	2-methylbutyl acetate	O-Vanilla	0.052	0.81836
342	[(E)-hex-2-enyl] hexanoate	O-Vanilla	-0.0519	0.81853
405	(3E,6E)-3,7,11-trimethyldodeca-1,3,6,10-tetraene	F-Pear	0.0514	0.820705
457	butyl acetate	F-Lemon	0.0514	0.820705
212	3-methylsulfanylpropyl acetate	O-Apple	-0.0513	0.820686
580	hexyl propanoate	F-Apple	-0.0508	0.822505
620	heptyl acetate	F-Green grass	0.0503	0.824045
117	pentyl acetate	O-Kiwi	0.0503	0.824094
528	hexanal	F-Kiwi	-0.0492	0.827846
239	hexan-1-ol	O-Banana	0.048	0.832485
564	ethyl 3-hydroxypent-4-enoate	F-Pineapple	-0.0473	0.834305
343	butyl acetate	O-Honey	-0.0469	0.836419
417	1-methoxy-4-prop-2-enylbenzene	F-Pear	0.0469	0.836419
701	octyl acetate	F-Honey	-0.0458	0.839653
201	hexan-1-ol	O-Apple	0.0446	0.8443
280	hexyl butanoate	O-Green grass	-0.0446	0.8443
648	2-methylbutyl acetate	F-Vanilla	0.0446	0.8443
423	butyl butanoate	F-Banana	-0.0441	0.845565
380	[(E)-hex-2-enyl] hexanoate	O-Honey	-0.0433	0.848115
174	3-methylsulfanylpropyl acetate	O-Pear	0.0428	0.849864
313	[(Z)-hex-2-enyl] acetate	O-Vanilla	0.0418	0.853482
278	heptyl acetate	O-Green grass	0.0412	0.856148
549	octyl acetate	F-Pineapple	-0.039	0.863173
559	(E)-dec-5-en-1-ol	F-Pineapple	-0.039	0.863173
337	nonanoic acid	O-Vanilla	-0.039	0.863288
187	2-methylbutan-1-ol	O-Pear	0.039	0.864064
458	2-methylbutyl acetate	F-Lemon	0.039	0.864064
563	1-propoxydodecane	F-Pineapple	-0.0384	0.865123
138	(2-methylcyclohexen-1-yl)methanol	O-Kiwi	0.0379	0.867142
248	hexyl hexanoate	O-Banana	-0.0378	0.868027
395	4-methylpentyl 2-methylbutanoate	F-Pear	-0.0378	0.868027
581	hexan-1-ol	F-Apple	-0.0378	0.868027
717	nonanoic acid	F-Honey	-0.0356	0.875962
136	3-methylsulfanylpropyl acetate	O-Kiwi	-0.035	0.877026
290	(2-methylcyclohexen-1-yl)methanol	O-Green grass	-0.0333	0.883909
415	2-methylbutan-1-ol	F-Pear	0.0322	0.887887
484	1-methoxy-4-[(E)-prop-1-enyl]benzene	F-Lemon	0.0322	0.887887
596	(E)-dec-3-en-1-ol	F-Apple	-0.0321	0.887353
238	hexyl propanoate	O-Banana	-0.0319	0.887797
558	(E)-dec-3-en-1-ol	F-Pineapple	-0.0314	0.889506
228	[(E)-hex-2-enyl] hexanoate	O-Apple	-0.0314	0.889789
100	(2-methylcyclohexen-1-yl)methanol	O-Pineapple	0.0305	0.892789
323	octan-1-ol	O-Vanilla	0.0305	0.89282
376	hexanal	O-Honey	-0.0288	0.899835
554	3-methylsulfanylpropyl acetate	F-Pineapple	-0.0284	0.900307
599	butyl 3-hydroxybutanoate	F-Apple	-0.0277	0.903823
642	hexanal	F-Green grass	-0.0266	0.906571
416	pentyl hexanoate	F-Pear	0.0254	0.910531
172	hexyl hexanoate	O-Pear	0.0254	0.911806
566	hexanal	F-Pineapple	-0.0254	0.911806
553	(Z)-oct-5-en-1-ol	F-Pineapple	-0.0243	0.9158
577	hexyl acetate	F-Apple	-0.0243	0.9158
707	2,2,4,4,7,7-hexamethyl-1,3,3a,5,6,7a-hexahydroindene	F-Honey	0.0243	0.9158
135	(Z)-oct-5-en-1-ol	O-Kiwi	-0.0232	0.91848
482	(E)-dec-3-en-1-ol	F-Lemon	0.0228	0.919725
301	2-methylbutan-1-ol	O-Green grass	-0.022	0.923795
386	butyl 2-methylbutanoate	F-Pear	0.0209	0.927795
586	2-methylhept-6-en-1-ol	F-Apple	0.0198	0.931797
76	[(E)-hex-2-enyl] hexanoate	O-Lemon	-0.0188	0.933748
59	(Z)-oct-5-en-1-ol	O-Lemon	-0.0186	0.9358
327	2,2,4,4,7,7-hexamethyl-1,3,3a,5,6,7a-hexahydroindene	O-Vanilla	0.0175	0.938355
176	(2-methylcyclohexen-1-yl)methanol	O-Pear	-0.0152	0.94782
540	hex-5-enyl acetate	F-Pineapple	0.0152	0.94782
157	butyl butanoate	O-Pear	0.013	0.955839
530	pentyl hexanoate	F-Kiwi	0.0119	0.958114
708	(2-methylcyclohexen-1-yl)methanol	F-Honey	0.0119	0.95985
267	butyl acetate	O-Green grass	-0.0107	0.963862
532	[(E)-hex-2-enyl] hexanoate	F-Kiwi	-0.01	0.96478
286	hexyl hexanoate	O-Green grass	-0.0096	0.967876
544	heptyl acetate	F-Pineapple	-0.0096	0.967876
477	(Z)-oct-5-en-1-ol	F-Lemon	-0.0073	0.975904
525	1-propoxydodecane	F-Kiwi	0.0063	0.977723
207	octyl acetate	O-Apple	0.0051	0.982073
45	hexyl acetate	O-Lemon	0.0051	0.983935
241	butyl hexanoate	O-Banana	-0.0051	0.983935
392	heptyl acetate	F-Pear	0.0051	0.983935
98	3-methylsulfanylpropyl acetate	O-Pineapple	-0.0048	0.982982
152	[(E)-hex-2-enyl] hexanoate	O-Kiwi	-0.004	0.98592
623	4-methylpentyl 2-methylbutanoate	F-Green grass	0.004	0.986056
39	butyl acetate	O-Lemon	-0.004	0.987951
50	heptyl acetate	O-Lemon	-0.004	0.987951
94	(E)-non-2-enal	O-Pineapple	-0.0034	0.988055
18	(E)-non-2-enal	Overall Odour	-0.0028	0.991967
177	(3E,6E)-3,7,11-trimethyldodeca-1,3,6,10-tetraene	O-Pear	-0.0028	0.991967
294	1-methoxy-4-[(E)-prop-1-enyl]benzene	O-Green grass	-0.0028	0.991967
578	hex-5-enyl acetate	F-Apple	0.0028	0.991967
420	2-methylbutyl acetate	F-Banana	-0.0023	0.992034
311	hexyl acetate	O-Vanilla	0.0023	0.992039
603	nonanoic acid	F-Apple	0.0017	0.995983
526	ethyl 3-hydroxypent-4-enoate	F-Kiwi	0.0011	0.995974
402	3-methylsulfanylpropyl acetate	F-Pear	0.0006	0.997874
519	(3E,6E)-3,7,11-trimethyldodeca-1,3,6,10-tetraene	F-Kiwi	0.0006	0.998007
191	butyl acetate	O-Apple	-0.0006	1
552	hexyl hexanoate	F-Pineapple	-0.0006	1
