# Supplementary material for: Aroma Investigation of New and Standard Apple Varieties Grown at Two Altitudes Using Gas Chromatography-Mass Spectrometry Combined with Sensory Analysis
Source: Molecules. 2020 Jun 30;25(13):3007. doi: 10.3390/molecules25133007 (PMC7411835; doi:10.3390/molecules25133007)
Supplement: Supplementary file 1 [file molecules-25-03007-s001.zip › Supplementary Tables/Table S6_R1.xlsx]

## Sheet: S6
Table S6: Wilcoxon signed rank test results on sensory parameters
		Varieties
		Braeburn	Choupette® - Dalinette	Crimson Crisp® - Co-op 39	Fuji	Fujion	Gala	Golden	ISAAQ® - CIV 323	Juliett® - Co-op 43	Natyra® - SQ 159	Opal® - UEB 32642
	Attribute	p value	p value	p value	p value	p value	p value	p value	p value	p value	p value	p value
	Overall Odour	0.2783	0.1297	0.9056	0.001	0.8984	0.7646	0.722	0.0526	0.4752	0.0674	0.7002
	Odour-Apple	0.1195	0.2829	0.2657	0.1536	0.3503	0.4772	0.7598	0.0756	0.1969	0.5629	0.3063
	Odour-Banana	0.1222	0.2891	0.1235	0.0091	0.4148	0.0856	0.7995	0.1422	0.0797	0.7223	0.646
	Odour-Green grass	0.2328	0.1056	0.0591	0.0754	0.722	0.1814	0.1411	0.675	0.2463	0.1775	0.0545
	Odour-Honey	0.089	0.6224	0.7995	0.0298	0.6737	0.5294	0.2685	0.3613	0.5282	0.726	0.4412
	Odour-Kiwi	0.0592	0.2891	0.7893	0.7665	0.2855	1	0.1073	0.1422	0.5807	0.2034	0.034
	Odour-Lemon	0.7263	0.4428	0.4017	0.4452	0.4461	0.4185	0.6721	0.2807	0.8335	1	0.0585
	Odour-Pear	0.8784	0.2201	0.1232	0.5047	0.0108	0.0243	0.1194	0.0665	0.3621	0.042	0.3981
	Odour-Pineapple	0.2016	0.573	0.5294	0.1508	0.0749	0.1056	0.9325	0.8551	0.8335	0.7223	0.2719
	Odour-Vanilla	0.0786	0.089	0.1775	0.0515	0.4461	0.8923	0.089	0.5294	0.8335	1	0.0215
	Flavour-Apple	0.2213	0.1395	0.6781	0.6565	0.7646	0.4069	0.0829	0.9056	0.1544	0.6835	0.2298
	Flavour-Banana	0.0545	0.2016	0.5896	0.7598	0.3586	0.1056	0.3517	0.7893	0.5282	0.0545	0.6224
	Flavour-Green grass	0.1235	0.3387	0.1814	0.14	0.0418	0.7893	0.6219	0.5896	0.1736	0.1775	0.0545
	Flavour-Honey	1	0.2685	1	0.7223	0.262	0.8335	0.0421	0.5839	0.5281	0.6356	0.6356
	Flavour-Kiwi	0.089	0.0215	0.5839	0.0749	0.9325	0.5862	0.089	0.1422	0.5807	0.2932	0.4436
	Flavour-Lemon	0.3273	0.1724	0.0165	0.0749	0.008	0.8923	0.0571	0.1016	0.5807	0.0089	0.0786
	Flavour-Pear	0.4004	0.2676	0.9441	0.0243	0.4406	0.6726	0.0759	0.1814	0.0141	0.4069	0.9442
	Flavour-Pineapple	0.8328	0.0215	0.0591	0.2936	0.0421	0.4185	0.3964	0.2084	0.6741	0.4412	0.5282
	Flavour-Vanilla	0.089	0.3964	1	0.4017	0.2084	0.3613	0.2932	0.3711	0.2932	1	0.5282
